# Supplementary material for: Isolation of Mirificin and Other Bioactive Isoflavone Glycosides from the Kudzu Root Lyophilisate Using Centrifugal Partition and Flash Chromatographic Techniques
Source: Molecules. 2022 Sep 22;27(19):6227. doi: 10.3390/molecules27196227 (PMC9570587; doi:10.3390/molecules27196227)
Supplement: Supplementary file 1 [file molecules-27-06227-s001.zip]

Archive with 1 entries (1 files):
- molecules-1888768-supplementary.pdf
